# Supplementary material for: The splicing fate of plant SPO11 genes
Source: Front Plant Sci. 2014 May 21;5:214. doi: 10.3389/fpls.2014.00214 (PMC4071758; doi:10.3389/fpls.2014.00214)
Supplement: Supplementary file 1 [file DataSheet1.ZIP]

Archive with 7 entries (7 files):
- Supplemental Figure 1.XLSX
- Supplemental Figure 2.DOCX
- Supplemental Figure 3.pdf
- Supplemental Table 1.XLSX
- Supplemental Table 2.XLSX
- Supplemental Table 3.XLSX
- Supplemental Table 4.XLSX
