# Supplementary material for: The splicing fate of plant SPO11 genes
Source: Front Plant Sci. 2014 May 21;5:214. doi: 10.3389/fpls.2014.00214 (PMC4071758; doi:10.3389/fpls.2014.00214)
Supplement: Supplementary file 1 [file DataSheet1.ZIP › Supplemental Figure 1.XLSX]

## Sheet: Tabelle1
Supplemental Figure 1 Schematic drawing of the intron positions of SPO11-1 and -2 from land plants.
Intron-No		0	1	2	3	4	5	6	7	8	9	10	11	12	13	14
	Sequence
numbering according to Ath protein		aa	18.3	51.6	76.3	110.3	135	140.6	164	176.3	192.3	212	222.6	258	298.3	319.6
Brassicales
AthSPO1	cDNA	362	1	2	1	1	0	2	0	1	1	0	2	0	1	2
AlySPO1	pred	362	1	2	1	1	0	2	0	1	1	0	2	0	1	2
CruSPO1	pred	362	1	2	1	1	0	2	0	1	1	0	2	0	1	2
BraSPO1	cDNA	362	1	2	1	1	0	2	0	1	1	0	2	0	1	2
ThaSPO1	pred	362	1	2	1	1	0	2	0	1	1	0	2	0	1	2
CpaSPO1	cDNA	361	1/0	2	1	1	0	2	0	1	1	0	2	0	1	2
Other dicots
PtrSPO1	pred	365	1	2	1	1	0	2	0	1	1	0	2	0	1	2
EgrSPO1	pred	362	1	2	1	1	0	2	0	1	1	0	2	0	1	2
AcoSPO1	pred	367	1	2	1	1	0	2	0	1	1	0	2	0	1	2
FveSPO1	pred	365	1	2	1	1	0	2	0	1	1	0	2	0	1	2
MesSPO1	pred	361	1	2	1	1	0	2	0	1	1	0	2	0	1	2
RcoSPO1	pred	361	1	2	1	1	0	2	0	1	1	0	2	0	1	2
CclSPO1	pred	375	1	2	1	1	0	2	0	1	1	0	2	0	1	2
LusSPO1	pred	362	1	2	1	1	0	2	0	1	1	0	2	0	1	2
MguSPO1	pred	361	1	2	1	1	0	2	0	1	1	0	2	0	1	2
CarSPO1	pred	350	1	2	1	1	0	2	0	1	1	0	2	0	1	2
VviSPO1	pred	361	1	2	1	1	0	2	0	1	1	0	2	0	1	2
PpeSPO1	pred	367	1	2	1	1	0	2	0	1	1	0	2	0	1	2
PvuSPO1	pred	365	1	2	1	1	0	2	0	1	1	0	2	0	1	2
GmaSPO1	pred	367	1	2	1	1	0	2	0	1	1	0	2	0	1	2
MtrSPO1	pred	379	1	2	1	1	0	2	0	1	1	0	2	0	1	2
MtrSPO1_2	pred	367	1	2	1*	1	0	2	0	1	1	0	2	0	1	2
TcaSPO1	pred	360	1	2	1	1	0	2	0	1	1	0	2	0	1	2
GraSPO1	pred	364	1	2	1	1	0	2	0	1	1	0	2	0	1	2
SlySPO1	pred	361	1	2	1	1	0	2	0	1	1	0	2	0	1	2
StuSPO1	pred	361	1	2	1	1	0	2	0	1	1	0	2	0	1	2
MdoSPO1	pred	360	1	2	1	1	0	2	0	1	1	0	2	0	1	2
UgaSPO1	pred	367	miss	2	1	1	0	2	0	1	1	0	2	0	1	2
JcuSPO1	pred	362	1	2	1	1	0	2	0	1	1	0	2	0	1	2
MacSPO1	pred	361	1	2	1	1	0	2	0	1	1	0	2	0	1	2
Monocots
AtaSPO1	pred	387	1	2	1	1	0	2	0	1	1	0	2	0	1	2
BdiSPO1	pred	383	1	2	1	1	0	2	0	1	1	0	2	0	1	2
ObrSPO1	pred	384	1	2	1	1	0	2	0	1	1	0	2	0	1	2
OsaSPO1	cDNA	381	1	2	1	1	0	2	0	1	1	0	2	0	1	2
PviSPO1	pred	383	1	2	1	1	0	2	0	1	1	0	2	0	1	2
SbiSPO1	pred	383	1	2	1	1	0	2	0	1	1	0	2	0	1	2
SitSPO1	pred	383	1	2	1	1	0	2	0	1	1	0	2	0	1	2
ZmaSPO1	pred	383	1	2	1	1	0	2	0	1	1	0	2	0	1	2
HvuSPO1	pred	344+	1	2	1	1	0	2	0	1	1	0	2	0	1	2
Early land plants
PpaSPO1	cDNA	361	1	2	1	1	0	2	0	1	1	0	2	0	1	2
SmoSPO1	pred	375	1	2	1	1	0	2	0	1	1	0	2	0	1	2
Intron-No		0	1	2	3	4	5	6	7	8	9	10
	Sequence
numbering according to Ath protein		aa	28	56	99.3	145.3	175	218	249.6	270.6	296.3	339
Brassicales
AthSPO2	cDNA	383	0	0	1	1	0	0	2	2	1	0
AlySPO2	pred	383	0	0	1	1	0	0	2	2	1	0
CruSPO2	pred	383	0	0	1	1	0	0	2	2	1	0
BraSPO2	cDNA	380	0	0	1	1	0	0	2	2	1	0
ThaSPO2	pred	383	0	0	1	1	0	0	2	2	1	0
CpaSPO2	cDNA	381	0	0	1	1	0	0	2	2	1	0
other dicots
AcoSPO2	pred	383	no intron at all
TcaSPO2	pred	382	0	0	1	1	0	0	2	2	1	0
CclSPO2	pred	382	0	0	1	1	0	0	2	2	1	0
CsiSPO2	pred	355+	0	0	1	1	0	0	2	2	1	0
GraSPO2	pred	382	0	0	1	1	0	0	2	2	1	0
MesSPO2	pred	382	0	0	1	1	0	0	2	2	1	0
LusSPO2	pred	388	0	0	1	1	0	0	2	2	1	0
MdoSPO2	pred	381	miss	0	1	1	0	0	2	2	1	0
PpeSPO2	pred	382	miss	0	1	1	0	0	2	2	1	0
StuSPO2	pred	382	0	0	1	1	0	0	2	2	1	0
SlySPO2	pred	382	0	0	1	1	0	0	2	2	1	0
PtrSPO2	pred	375	0	0	1	1	0	0	2	2	1	0
GmaSPO2	pred	382	0	0	1	1	0	0	2	2	1	0
VviSPO2	pred	381	miss	0	1	1	0	0	2	2	1	0
FveSPO2	pred	382	miss	0	1	1	0	0	2	2	1	0
MtrSPO2	pred	382	0	0	1	1	0	0	2	2	1	0
PvuSPO2	pred	382	0	0	1	1	0	0	2	2	1	0
EgrSPO2	pred	382	miss	0	1	1	0	0	2	2	1	0
CsaSPO2	pred	384	0	0	1	1	0	0	2	2	1	0
MguSPO2	pred	373	0	0	1	1	0	0	2	2	1	0
UgaSPO2	pred	381	0	0	1	1	0	0	2	2	1	0
JcuSPO2	pred	382	0	0	1	1	0	0	2	2	1	0
MacSPO2	pred	382	0	0	1	1	0	0	2	2	1	0
CarSPO2	pred	383	0	0	1	1	0	0	2	2	1	0
Monocots
AtaSPO2	pred	384	0	0	1	1	0	0	2	2	1	0
SitSPO2	pred	386	0	0	1	1	0	0	2	2	1	0
OsaSPO2	pred	385	0	miss	1	1	0	0	2	2	1	0
BdiSPO2	pred	382	0	0	1	1	0	0	2	2	1	0
SbiSPO2	pred	382	0	0	1	1	0	0	2	2	1	0
PviSPO2	pred	382	0	0	1	1	0	0	2	2	1	0
HvuSPO2	pred	392	0	0	1	1	0	0	2	2	1	0
Early land plants
SmoSPO2	pred	381	0	0	1	1	0	0	2	2	1	0
PpaSPO2	cDNA	370	0	0	1	1	0	0	2	2	1	0
