# Supplementary material for: The splicing fate of plant SPO11 genes
Source: Front Plant Sci. 2014 May 21;5:214. doi: 10.3389/fpls.2014.00214 (PMC4071758; doi:10.3389/fpls.2014.00214)
Supplement: Supplementary file 1 [file DataSheet1.ZIP › Supplemental Table 1.XLSX]

## Sheet: Tabelle1
organism	primer name	sequence ( 5´- 3´)	tm (° C)
Arabidopsis thaliana	Ath_SP1-ATG	GAGATGGAGGGAAAATTCGC	60
	Ath_SP1_STOP	TCAAGGAGAGCTTACTTCAC	58
	Ath_SP2-(-1) ATG	ATGGAGGAAAGTTCAGGAC	56
	Ath_SP2_Stop	TTATATGTATTTGCCTTGCACG	60
Brassica rapa	Bra_SP1_ATG	ATGGAGGGAAATTTTCAAATTTC	58
	Bra_SP1-STOP	TCAATGGAAACTTCCCTCAC	56
	Bra_SP2_ATG	ATGGAGGAAGACGCATCG	56
	Bra_SP2_STOP	TTATATGTATTTGCCCTGAACG	60
Carica papaya	Cpa_SP1_ATG	ATGTTTGGTGGAAAAATTATGG	58
	Cpa_SP1_STOP	TTACATGTATGCTCTACCCTG	60
	Cpa_SP2_ATG	ATGGAAGATCTTGGCAGATC	58
	Cpa_SP2_STOP	TTAGATGTAATTGGCTTGTAC	56
Oryza sativa	Osa_SP1_ATG	ATGGCGGGGAGGGAGAAG	60
	Osa_SP1_STOP	TTATATATGTCTTCCTTGTTTGATC	64
	Osa_SP2_5UTR_1	GAAACCTGGGCGAGTTGTC	60
	Osa_SP2_STOP	TCAAATGTAATCACCCTGTAC	58
Physcomitrella patens	Ppa_SP1_ATG	ATGGAGGGAGGAACTTCG	58
	Ppa_SP1_STOP	TTAGATGTAACACTGTCCAC	56
	Ppa_SP2_ATG	ATGGCGATGGAGGCGAG	56
	Ppa2_5´R1	GACGAGTACAAAGCAGAACTG	62
	Ppa2_WKMV	TGGAAGGTGATGCAAATCTG	58
	Ppa_SP2_STOP	TTAGATGAAATCTTGACGTAC	56
