# Supplementary material for: The splicing fate of plant SPO11 genes
Source: Front Plant Sci. 2014 May 21;5:214. doi: 10.3389/fpls.2014.00214 (PMC4071758; doi:10.3389/fpls.2014.00214)
Supplement: Supplementary file 1 [file DataSheet1.ZIP › Supplemental Table 2.XLSX]

## Sheet: Tabelle1
	pred. Size (aa)	database entry	version	AthSPO11-1	AlySPO11-1	BraSPO11-1	CruSPO11-1	ThaSPO11-1	AcoSPO11-1	CarSPO11-1	CclSPO11-1	CpaSPO11-1	CsaSPO11-1	EgrSPO11-1	FveSPO11-1	GmaSPO11-1	GraSPO11-1	JcuSPO11-1	LusSPO11-1	MacSPO11-1	MdoSPO11-1	MesSPO11-1	MguSPO11-1	MtrSPO11-1	PpeSPO11-1	PtrSPO11-1	PvuSPO11-1	RcoSPO11-1	SlySPO11-1	StuSPO11-1	TcaSPO11-1	UgiSPO11-1	VviSPO11-1	SitSPO11-1	BdiSPO11-1	ObrSPO11-1	OglSPO11-1	OsaSPO11-1	PviSPO11-1	SbiSPO11-1	ZmaSpo11-1	SmoSPO11-1	PpaSPO11-1	HsaSPO11
AthSPO11-1	362	At3g13170	phytozome 9.1	***	95.9	89.5	92.0	92.0	68.7	67.2	67.4	71.7	69.4	69.4	69.8	67.3	72.1	71.5	69.9	62.5	68.3	71.3	69.0	67.6	69.0	71.6	67.4	71.1	67.6	67.0	71.8	62.3	72.3	58.7	59.6	58.7	58.2	58.2	57.1	57.9	58.6	49.4	45.1	33.3	AthSPO11-1
AlySPO11-1	362	Locus 904212	phytozome 9.1		***	90.6	92.5	92.3	68.7	67.5	67.4	72.5	70.0	69.4	69.8	67.9	71.5	71.2	70.2	63.1	69.1	70.5	69.5	66.8	69.8	71.9	67.4	70.3	67.9	67.3	71.2	62.6	73.1	59.0	59.3	59.0	58.7	58.7	57.6	58.7	59.7	49.4	44.5	33.3	AlySPO11-1
BraSPO11-1	362	Bra039374/KF841348	Ensembl Plants release 21			***	87.8	91.7	67.0	67.8	66.9	71.4	69.0	68.8	70.9	68.4	71.3	70.1	69.6	61.9	69.4	71.6	70.1	67.0	70.1	71.6	68.0	70.6	68.7	67.9	72.3	61.2	73.4	57.9	59.0	58.4	57.3	57.3	56.2	57.3	58.6	49.4	44.5	33.1	BraSPO11-1
CruSPO11-1	362	Carubv10013943m.g	phytozome 9.1				***	90.6	68.9	68.3	66.8	71.9	70.6	69.0	68.9	68.1	71.5	70.8	70.2	61.8	68.7	70.1	69.2	66.7	68.9	71.2	67.6	69.4	66.9	66.4	72.0	63.1	71.9	58.9	60.0	59.7	58.9	58.9	57.5	59.2	59.1	49.2	45.1	33.7	CruSPO11-1
ThaSPO11-1	362	Thhalv10022332m.g	phytozome 9.1					***	67.6	67.8	67.1	71.4	69.4	68.8	69.3	67.9	72.1	71.7	68.8	61.7	68.5	71.0	69.0	66.5	68.1	70.5	66.9	70.3	67.9	67.3	73.2	61.8	72.0	59.3	59.0	59.8	58.7	58.7	57.6	58.7	60.0	49.1	44.5	33.3	ThaSPO11-1
AcoSPO11-1	367	Aquca_110_00030	phytozome 9.1						***	70.0	66.4	70.8	70.9	68.6	69.6	68.9	71.7	74.0	70.3	67.3	69.2	72.2	70.9	68.6	69.3	72.3	67.3	72.0	69.8	69.3	72.0	65.1	75.4	61.3	62.9	61.0	61.3	61.0	60.5	61.9	60.9	51.4	46.5	32.8	AcoSPO11-1
CarSPO11-1	350+	gi|484571415:35476810-35483203	NCBI 12/2013	first exon incomplete						***	67.1	70.6	69.6	68.9	73.1	83.4	71.8	72.5	72.0	62.9	71.3	71.2	69.0	87.7	71.7	72.7	80.2	71.8	69.5	69.0	72.3	60.6	72.9	59.4	60.0	59.4	59.4	59.1	57.4	60.0	59.3	49.4	42.5	33.2	CarSPO11-1
CclSPO11-1	375	Ciclev10010322m.g	phytozome 9.1								***	69.1	66.7	70.2	69.4	66.4	70.3	71.5	68.1	59.8	68.7	72.8	65.9	66.1	67.8	71.7	67.3	71.2	65.4	64.5	71.9	57.5	73.1	59.5	59.2	58.7	58.1	57.9	57.9	59.5	59.4	48.2	42.6	31.5	CclSPO11-1
CpaSPO11-1	361	vm.TU.supercontig_12.160/KF841350	phytozome 9.1									***	71.5	72.0	75.1	71.4	74.8	75.4	75.2	66.2	73.3	75.5	69.4	70.3	73.7	75.9	70.9	75.6	71.4	71.1	76.2	62.9	77.6	60.9	61.5	61.2	62.6	62.3	60.6	61.5	61.9	47.9	42.5	33.8	CpaSPO11-1
CsaSPO11-1	312+	Cucsa.279500	phytozome 9.1	first two exons missing									***	72.7	72.2	71.2	74.7	72.2	70.0	66.2	71.4	75.0	71.5	70.6	71.5	72.7	69.7	72.2	70.2	69.9	72.4	65.0	76.1	62.5	64.1	64.4	63.4	63.4	61.8	63.4	62.3	51.8	44.6	35.3	CsaSPO11-1
EgrSPO11-1	362	Eucgr.F03701	phytozome 9.1											***	74.2	71.1	71.7	73.5	72.5	67.0	75.5	73.1	70.7	67.5	75.6	73.4	69.4	72.6	69.0	68.4	72.5	62.8	78.3	60.0	61.1	62.2	61.1	61.1	59.7	60.6	60.4	49.2	45.2	33.6	EgrSPO11-1
FveSPO11-1	365	gene31842-v1.0-hybrid	phytozome 9.1												***	76.2	74.2	74.6	72.8	68.1	81.1	75.3	73.7	72.6	84.4	76.8	75.2	74.2	74.8	74.0	76.8	65.4	80.2	60.3	60.8	59.7	61.1	60.8	59.2	61.4	61.5	51.7	44.8	33.2	FveSPO11-1
GmaSPO11-1	367	Glyma02g46920	phytozome 9.1													***	71.7	73.8	70.8	62.6	72.8	71.7	70.6	80.7	74.0	73.7	90.1	72.0	70.1	69.3	73.1	62.0	76.0	58.9	59.4	58.9	59.4	59.1	58.0	59.4	59.0	50.2	43.1	32.5	GmaSPO11-1
GraSPO11-1	364	Gorai.002G099100	phytozome 9.1														***	74.8	72.1	65.3	73.9	74.7	72.6	70.9	73.1	75.6	70.8	73.9	71.5	70.6	88.9	63.4	78.3	61.5	62.0	60.4	60.9	60.7	59.8	61.8	62.2	50.6	45.4	35.9	GraSPO11-1
JcuSPO11-1	362	Jcr4S00328.10	Jatropha gen. database 3.0															***	76.9	65.4	74.2	85.0	72.3	72.7	72.9	77.9	72.2	81.7	71.7	72.0	76.8	65.4	79.8	59.7	59.7	60.5	61.3	61.0	59.1	59.7	59.3	51.4	45.4	32.4	JcuSPO11-1
LusSPO11-1	361	Lus10004416.g	phytozome 9.1																***	64.1	69.9	76.3	71.6	70.0	71.7	78.4	68.8	74.9	69.6	69.6	73.0	64.1	75.8	60.3	61.4	59.4	60.6	60.3	59.2	60.3	59.2	48.3	42.5	35.1	LusSPO11-1
MacSPO11-1	361	GSMUA_Achr10G18570_001	Ensembl Plants release 21																	***	66.0	67.1	64.7	62.9	66.5	66.4	64.1	65.8	68.6	68.1	66.9	59.2	70.2	62.9	63.4	62.0	63.2	62.9	61.5	62.9	63.1	52.1	44.7	33.6	MacSPO11-1
MdoSPO11-1	360	MDP0000187837	phytozome 9.1																		***	74.1	71.1	70.6	86.4	73.7	70.1	73.9	69.4	68.8	75.6	63.8	79.9	59.2	60.3	60.3	60.6	60.3	58.3	59.4	59.6	49.1	45.5	34.0	MdoSPO11-1
MesSPO11-1	360	cassava4.1_027510m.g	phytozome 9.1																			***	71.3	71.7	73.3	80.9	71.6	84.1	71.3	71.3	76.9	63.8	80.3	61.1	62.2	61.9	62.8	62.8	60.6	61.4	60.8	51.5	44.5	34.0	MesSPO11-1
MguSPO11-1	361	mgv1a019434m.g	phytozome 9.1																				***	67.3	71.7	72.9	68.2	71.4	72.0	71.7	74.8	72.3	75.0	59.3	61.5	59.6	61.2	60.9	58.7	59.3	60.0	50.5	44.5	34.5	MguSPO11-1
MtrSPO11-1	379	Medtr5g095040	phytozome 9.1																					***	72.1	73.2	78.9	71.7	69.5	68.7	71.1	58.3	74.6	60.2	60.8	59.4	59.9	59.7	58.6	60.8	60.7	48.6	42.0	31.5	MtrSPO11-1
PpeSPO11-1	365	ppa006320m.g	phytozome 9.1																						***	74.6	71.3	74.0	72.0	72.0	75.9	64.3	80.2	60.0	61.4	60.3	60.8	60.5	59.2	60.0	61.0	49.8	45.7	33.0	PpeSPO11-1
PtrSPO11-1	365	Potri.001G366700	phytozome 9.1																							***	71.6	79.6	72.9	72.6	76.6	64.0	79.4	64.0	63.1	62.8	64.0	63.7	62.3	63.7	63.3	48.3	42.7	33.2	PtrSPO11-1
PvuSPO11-1	365	Phvul.008G278300	phytozome 9.1																								***	71.3	69.4	68.0	71.5	61.0	73.7	60.0	59.5	58.9	59.5	59.2	59.2	59.7	59.2	52.6	42.8	34.1	PvuSPO11-1
RcoSPO11-1	361	29629.t000042	phytozome 9.1																									***	69.4	69.2	75.6	65.0	79.8	60.7	61.8	60.1	61.2	60.9	59.8	59.8	60.8	51.1	44.7	34.5	RcoSPO11-1
SlySPO11-1	361	Solyc07g065430.2	phytozome 9.1																										***	96.7	74.2	62.9	75.6	60.4	61.5	60.7	61.5	61.2	59.8	61.8	61.4	51.1	46.2	34.5	SlySPO11-1
StuSPO11-1	361	PGSC0003DMG402022175	phytozome 9.1																											***	73.9	62.3	75.0	60.1	61.2	60.4	60.9	60.7	59.6	61.2	61.1	49.8	46.2	35.3	StuSPO11-1
TcaSPO11-1	360	Thecc1EG030659	phytozome 9.1																												***	65.8	79.2	63.3	63.9	61.3	61.9	61.6	61.6	63.0	63.5	52.0	46.5	34.8	TcaSPO11-1
UgiSPO11-1	367	Scf00009.g1486.t1	CoGeBlast 01/2014																													***	66.0	56.2	57.3	56.0	57.3	57.1	55.4	55.7	55.8	48.0	44.8	34.4	UgiSPO11-1
VviSPO11-1	361	GSVIVG01014659001	phytozome 9.1																														***	63.7	64.5	64.5	65.1	64.8	62.8	63.4	63.6	51.4	47.7	35.8	VviSPO11-1
SitSPO11-1	383	Si036131m.g	phytozome 9.1																															***	84.6	86.1	86.1	85.8	93.0	93.0	92.1	49.8	42.6	32.3	SitSPO11-1
BdiSPO11-1	383	Bradi1g08390	phytozome 9.1																																***	83.5	84.5	84.2	82.5	83.5	84.5	49.5	42.6	33.0	BdiSPO11-1
ObrSPO11-1	384	OB03G41430	Ensembl Plants release 21																																	***	92.6	92.3	85.0	86.3	86.3	49.5	42.2	31.9	ObrSPO11-1
OglSPO11-1	381	ORGLA03G0314400	Ensembl Plants release 21																																		***	99.7	85.6	86.4	86.1	50.2	42.3	33.8	OglSPO11-1
OsaSPO11-1	381	LOC_Os03g54091	phytozome 9.1																																			***	85.3	86.1	85.8	50.2	42.3	33.8	OsaSPO11-1
PviSPO11-1	383	Pavirv00022952m.g	phytozome 9.1																																				***	91.1	90.3	48.9	41.8	31.2	PviSPO11-1
SbiSPO11-1	383	Sb01g007840	phytozome 9.1																																					***	96.1	49.5	41.5	32.3	SbiSPO11-1
ZmaSpo11-1	382	GRMZM2G129913	phytozome 9.1																																						***	49.1	41.3	32.4	ZmaSpo11-1
SmoSPO11-1	334+	Locus 115310	phytozome 9.1	first and second exon unclear																																						***	50.5	32.4	SmoSPO11-1
PpaSPO11-1	361	Pp1s62_130V6.2/KF926860	phytozome 9.1																																								***	34.8	PpaSPO11-1
HsaSPO11	396	AAD52562.1	NCBI 12/2013																																									***	HsaSPO11
				AthSPO11-1	AlySPO11-1	BraSPO11-1	CruSPO11-1	ThaSPO11-1	AcoSPO11-1	CarSPO11-1	CclSPO11-1	CpaSPO11-1	CsaSPO11-1	EgrSPO11-1	FveSPO11-1	GmaSPO11-1	GraSPO11-1	JcuSPO11-1	LusSPO11-1	MacSPO11-1	MdoSPO11-1	MesSPO11-1	MguSPO11-1	MtrSPO11-1	PpeSPO11-1	PtrSPO11-1	PvuSPO11-1	RcoSPO11-1	SlySPO11-1	StuSPO11-1	TcaSPO11-1	UgiSPO11-1	VviSPO11-1	SitSPO11-1	BdiSPO11-1	ObrSPO11-1	OglSPO11-1	OsaSPO11-1	PviSPO11-1	SbiSPO11-1	ZmaSpo11-1	SmoSPO11-1	PpaSPO11-1	HsaSPO11
