# Supplementary material for: The splicing fate of plant SPO11 genes
Source: Front Plant Sci. 2014 May 21;5:214. doi: 10.3389/fpls.2014.00214 (PMC4071758; doi:10.3389/fpls.2014.00214)
Supplement: Supplementary file 1 [file DataSheet1.ZIP › Supplemental Table 3.XLSX]

## Sheet: Tabelle1
	pred. Size (aa)	database entry	database version	AthSPO11-2	AlySPO11-2	BraSPO11-2	CruSPO11-2	ThaSPO11-2	AcoSPO11-2	CarSPO11-2	CclSPO11-2	CpaSPO11-2	CsaSPO11-2	EgrSPO11-2	FveSPO11-2	GmaSPO11-2	GraSPO11-2	JcuSPO11-2	LusSPO11-2	MacSPO11-2	MdoSPO11-2	MesSPO11-2	MguSPO11-2	MtrSPO11-2	PpeSPO11-2	PtrSPO11-2	PvuSPO11-2	SlySPO11-2	StuSPO11-2	TcaSPO11-2	UgiSPO11-2	VviSPO11-2	SitSPO11-2	BdiSPO11-2	ObrSPO11-2	OglSPO11-2	OsaSPO11-2	PviSPO11-2	SbiSPO11-2	ZmaSpO11-2	SmoSPO11-2	PpaSPO11-2	HsaSPO11
AthSPO11-2	383	At1g63990	phytozome 9.1	***	96.9	93.2	95.8	95.0	68.0	72.8	75.7	74.0	71.3	73.3	71.7	73.8	75.4	75.4	74.6	64.6	71.9	75.7	71.0	73.6	74.9	76.7	70.9	72.7	72.7	75.9	67.9	75.1	64.1	63.2	63.2	63.2	63.4	64.2	64.2	63.2	52.0	47.5	27.6	AthSPO11-2
AlySPO11-2	383	Locus 474957	phytozome 9.1		***	92.9	96.3	94.3	68.0	73.3	74.9	73.8	71.3	72.8	71.2	73.6	75.1	74.6	73.3	64.3	71.7	74.9	71.2	73.0	74.3	76.2	71.7	72.4	72.4	74.9	67.4	74.3	64.7	64.5	63.7	64.2	64.5	64.5	64.2	63.2	52.8	48.1	27.4	AlySPO11-2
BraSPO11-2	380	Bra027674/KF841349	phytozome 9.1			***	91.3	92.6	67.0	72.6	74.5	74.1	71.3	74.2	70.3	73.2	73.2	74.7	73.6	63.8	71.5	74.5	70.0	72.9	74.2	75.9	70.8	71.5	71.0	74.7	66.7	73.7	64.4	63.7	63.7	63.9	64.2	64.5	64.5	63.4	53.2	47.8	28.4	BraSPO11-2
CruSPO11-2	383	Carubv10021898m	phytozome 9.1				***	94.0	67.2	72.5	74.6	73.5	70.5	72.5	70.9	73.8	74.9	74.9	73.6	64.8	71.4	74.6	71.8	73.0	74.1	76.7	71.5	71.7	72.2	74.9	67.9	73.8	64.4	64.2	63.2	64.0	64.2	64.5	64.5	63.4	52.5	47.8	28.5	CruSPO11-2
ThaSPO11-2	383	Thhalv10023831m	phytozome 9.1					***	66.9	72.0	75.1	74.5	71.0	73.3	71.5	72.3	75.4	74.9	73.8	64.0	72.2	75.1	70.2	73.0	74.6	75.4	70.9	71.7	71.1	75.4	67.1	74.3	64.4	63.4	62.7	63.4	63.7	65.0	65.0	63.9	53.3	48.4	27.9	ThaSPO11-2
AcoSPO11-2	383	Aquca_027_00150.1	phytozome 9.1						***	68.8	74.3	68.2	67.2	68.0	67.1	68.0	70.1	72.4	68.7	61.8	67.5	71.1	71.0	69.6	68.9	70.9	66.1	71.7	71.9	71.1	67.4	71.8	61.9	61.7	61.0	61.8	61.5	62.3	61.7	60.9	52.1	47.1	28.3	AcoSPO11-2
CarSPO11-2	383	gi|484571380:1631716-1635952	NCBI 12/2013							***	76.7	72.2	70.7	74.1	72.7	89.3	74.1	77.2	71.7	67.6	72.6	77.7	72.3	94.0	73.5	77.0	86.6	74.3	74.5	75.1	69.5	75.9	64.9	64.6	63.6	63.4	63.1	65.2	64.4	63.9	52.5	49.2	28.7	CarSPO11-2
CclSPO11-2	382	Ciclev10024616m	phytozome 9.1								***	78.5	75.9	77.0	77.2	77.2	82.7	81.2	77.4	68.2	77.6	81.2	76.3	77.2	79.8	80.2	75.9	76.9	76.4	82.2	72.4	80.6	65.6	66.0	63.1	63.6	63.4	66.0	66.2	65.2	54.4	50.3	29.1	CclSPO11-2
CpaSPO11-2	382	supercontig_2704.1/KF926859	phytozome 9.1									***	75.1	76.1	74.5	73.0	79.0	80.8	73.7	64.1	75.5	78.2	72.5	72.7	77.6	80.2	71.4	73.4	72.6	78.7	70.4	77.4	64.5	64.6	64.0	63.8	64.0	64.3	64.6	64.0	52.1	48.2	29.7	CpaSPO11-2
CsaSPO11-2	384	Cucsa.303520.1	phytozome 9.1										***	73.3	73.0	71.5	76.2	76.4	72.6	62.7	74.8	74.9	71.0	70.9	76.4	76.2	69.9	72.7	72.2	76.7	65.8	74.8	64.9	64.2	63.7	63.4	63.4	65.5	65.8	63.9	53.8	47.3	29.7	CsaSPO11-2
EgrSPO11-2	382	Eucgr.E00781.1	phytozome 9.1											***	73.8	74.6	76.4	77.2	73.0	65.8	74.2	79.1	74.2	74.9	76.1	77.3	72.8	74.8	75.1	77.7	69.5	76.4	63.8	65.2	62.8	63.9	63.6	64.4	63.9	63.1	53.8	50.3	29.1	EgrSPO11-2
FveSPO11-2	382	mrna31842.1-v1.0-hybrid	phytozome 9.1												***	72.2	78.0	78.2	73.2	64.7	84.5	78.7	71.7	73.2	86.4	77.0	69.0	73.7	74.2	79.0	68.1	76.1	65.1	65.4	62.0	62.3	62.0	65.4	65.7	63.9	53.7	48.9	28.0	FveSPO11-2
GmaSPO11-2	382	Glyma11g02370.2	phytozome 9.1													***	75.7	77.2	73.0	67.4	72.6	77.2	72.3	90.3	73.8	77.0	91.1	74.5	74.5	76.2	70.3	78.0	63.8	64.9	62.3	62.6	62.3	64.4	63.9	63.3	52.0	48.4	29.1	GmaSPO11-2
GraSPO11-2	382	Gorai.004G137600.1	phytozome 9.1														***	80.1	75.9	67.1	77.6	81.2	75.8	74.6	78.7	81.0	72.5	76.1	75.9	89.0	69.7	81.1	64.3	64.4	63.9	63.6	63.4	64.4	64.6	63.1	52.8	49.5	29.3	GraSPO11-2
JcuSPO11-2	382	Jcr4S06481.20	Jatropha gen. database 3.0															***	78.5	66.8	78.4	87.4	75.8	79.6	80.6	85.0	74.3	78.5	78.5	82.2	73.2	81.9	66.1	66.5	64.9	65.4	65.2	66.5	66.8	65.7	55.1	48.6	29.3	JcuSPO11-2
LusSPO11-2	388	Lus10024675	phytozome 9.1																***	64.5	72.4	77.4	73.4	72.7	75.1	80.2	71.1	75.5	75.3	76.6	69.7	76.3	64.6	63.9	63.6	63.9	64.1	65.2	64.6	64.1	55.0	49.0	28.1	LusSPO11-2
MacSPO11-2	382	GSMUA_AchrUn_randomG04110_001	Ensembl Plants release 21																	***	63.3	66.6	67.0	68.7	64.7	68.2	64.7	64.9	65.4	67.4	64.0	67.3	70.7	70.1	69.1	70.2	69.9	71.4	70.0	68.9	49.5	49.7	25.8	MacSPO11-2
MdoSPO11-2	381	MDP0000279185	phytozome 9.1																		***	77.9	71.1	73.7	88.7	75.9	70.8	72.6	73.4	78.9	67.2	77.3	64.5	63.8	62.2	63.0	62.7	65.1	64.6	63.5	52.0	47.4	27.2	MdoSPO11-2
MesSPO11-2	382	cassava4.1_025662m	phytozome 9.1																			***	76.1	78.5	79.5	84.5	75.7	79.0	79.0	81.9	72.1	81.6	65.1	65.4	64.1	64.9	64.7	66.2	65.7	64.9	54.6	49.7	28.8	MesSPO11-2
MguSPO11-2	373	mgv1a023487m	phytozome 9.1																				***	72.0	73.3	76.4	69.9	78.6	79.9	75.3	78.5	78.4	62.8	63.4	61.3	62.6	62.4	63.4	63.4	61.8	52.8	50.7	30.4	MguSPO11-2
MtrSPO11-2	382	Medtr5g009990.1	phytozome 9.1																					***	75.1	77.5	86.1	74.0	74.3	75.9	70.3	76.9	64.8	64.9	63.6	63.4	63.1	65.4	65.2	64.1	52.8	48.9	29.1	MtrSPO11-2
PpeSPO11-2	382	ppa024198m.g	phytozome 9.1																						***	78.3	71.1	73.9	74.2	81.4	68.9	77.4	64.3	65.7	63.4	63.9	63.6	64.9	64.6	63.6	52.9	48.1	28.5	PpeSPO11-2
PtrSPO11-2	375	Potri.001G099100.1	phytozome 9.1																							***	74.3	79.6	79.9	82.4	71.5	80.2	69.5	69.0	67.2	68.0	68.3	69.8	69.1	68.0	53.6	49.5	30.8	PtrSPO11-2
PvuSPO11-2	382	Phvul.002G160000.1	phytozome 9.1																								***	72.7	73.0	73.6	68.9	75.9	61.7	62.3	60.7	61.0	60.7	62.0	61.5	61.2	52.8	48.6	28.5	PvuSPO11-2
SlySPO11-2	382	Solyc08g081590.1.1	phytozome 9.1																									***	97.6	75.6	74.3	78.4	64.2	65.9	63.0	63.3	63.5	64.8	64.8	64.0	55.0	49.7	29.9	SlySPO11-2
StuSPO11-2	382	PGSC0003DMT400031764	phytozome 9.1																										***	75.9	74.5	78.4	64.7	66.1	63.3	64.0	63.8	65.3	65.3	64.6	55.0	50.3	29.6	StuSPO11-2
TcaSPO11-2	382	Thecc1EG016342t1	phytozome 9.1																											***	70.3	81.1	66.1	67.3	66.0	64.7	64.4	66.8	66.8	65.7	54.1	48.9	29.1	TcaSPO11-2
UgiSPO11-2	381	Scf00023.g3133.t1	CoGeBlast 01/2014																												***	74.7	62.3	61.0	60.0	60.5	60.3	62.3	62.3	60.7	51.5	49.9	27.7	UgiSPO11-2
VviSPO11-2	381	GSVIVT01019418001	phytozome 9.1																													***	67.1	65.9	65.1	65.6	65.4	67.2	66.9	65.6	54.4	48.9	29.7	VviSPO11-2
SitSPO11-2	386	Si013908m	phytozome 9.1																														***	88.7	84.6	85.9	85.7	96.3	93.5	92.1	50.7	52.6	29.6	SitSPO11-2
BdiSPO11-2	382	Bradi3g16580.1	phytozome 9.1																															***	84.3	85.9	85.6	89.5	87.9	89.2	51.5	51.5	29.9	BdiSPO11-2
ObrSPO11-2	385	OB08g13650	Ensembl Plants release 21																																***	91.2	91.4	84.8	84.6	83.0	51.7	51.5	29.2	ObrSPO11-2
OglSPO11-2	385	ORGLA08G0028100	Ensembl Plants release 21																																	***	99.7	86.9	85.1	84.0	51.5	52.6	28.9	OglSPO11-2
OsaSPO11-2	385	LOC_Os08g06050.1	phytozome 9.1																																		***	86.6	84.8	83.8	51.5	52.6	28.9	OsaSPO11-2
PviSPO11-2	382	Pavirv00054516m	phytozome 9.1																																			***	93.9	92.4	50.1	52.0	30.4	PviSPO11-2
SbiSPO11-2	382	Sb07g003800.1	phytozome 9.1																																				***	95.3	51.2	51.0	30.4	SbiSPO11-2
ZmaSpO11-2	382	GRMZM2G052581_T01	phytozome 9.1																																					***	51.2	50.7	29.3	ZmaSpO11-2
SmoSPO11-2	381	Locus 423971	phytozome 9.1																																						***	50.3	29.9	SmoSPO11-2
PpaSPO11-2	370	ppa024198m/KF926861	phytozome 9.1																																							***	29.6	PpaSPO11-2
HsaSPO11	396	AAD52562.1	NCBI 12/2013																																								***	HsaSPO11
				AthSPO11-2	AlySPO11-2	BraSPO11-2	CruSPO11-2	ThaSPO11-2	AcoSPO11-2	CarSPO11-2	CclSPO11-2	CpaSPO11-2	CsaSPO11-2	EgrSPO11-2	FveSPO11-2	GmaSPO11-2	GraSPO11-2	JcuSPO11-2	LusSPO11-2	MacSPO11-2	MdoSPO11-2	MesSPO11-2	MguSPO11-2	MtrSPO11-2	PpeSPO11-2	PtrSPO11-2	PvuSPO11-2	SlySPO11-2	StuSPO11-2	TcaSPO11-2	UgiSPO11-2	VviSPO11-2	SitSPO11-2	BdiSPO11-2	ObrSPO11-2	OglSPO11-2	OsaSPO11-2	PviSPO11-2	SbiSPO11-2	ZmaSpO11-2	SmoSPO11-2	PpaSPO11-2	HsaSPO11
