# Supplementary material for: The splicing fate of plant SPO11 genes
Source: Front Plant Sci. 2014 May 21;5:214. doi: 10.3389/fpls.2014.00214 (PMC4071758; doi:10.3389/fpls.2014.00214)
Supplement: Supplementary file 1 [file DataSheet1.ZIP › Supplemental Table 4.XLSX]

## Sheet: Tabelle1
Organism	Tissue	Isoform	Exon1	Intron 1	Exon 2	Intron 2	Exon 3	Intron 3	Exon 4	Intron 4	Exon 5	Intron 5	Exon 6	Intron 6	Exon 7	Intron 7	Exon 8	Intron 8	Exon 9	Intron 9	Exon 10	Intron 10	Exon 11	Intron 11	Exon 12	Intron 12	Exon 13	Intron 13	Exon 14	Intron 14	Exon 15		contains PTC	(putative) aa lenght
Arabidopsis Col 0	Flower/Leaf	α	X		X		X		X		X		X		X		X		X		X		X		X		X		X		X		functional	362
	Flower/Leaf	β	X		X		X		X		X		X		X		X		X		X		X		X		X		X		X		PTC in I2	69
	Flower	γ	X		X		X		X		X		X		X		X		X		X		X		X	X	X		X		X		PTC in I12	264
	Flower/Leaf	δ	X		X		X		X		X		X		X		X		X		X		X		X		X		X	X	X		PTC in I14	324
	Leaf	ε	X		X		X		X		X		X		X		X		X		X		X		X	X	X		X		X		PTC in I2	69
	Flower	ζ	X		X		X		X		X		X		X		X		X		X		X		X		X		X	X	X		PTC in 13	308
	Leaf	η	X		X		X		X		X		X		X		X		34+X		X		X		X		X		X		X		PTC in I8	190
	Flower	θ	X		X		X		X		X		X		X		X		X		X		X+19		X		X		X		X		PTC in I11	226
	Leaf	ι	X		X		X		X		X		X		X		X		X		X		X		11+X	X	X		X		X		PTC in I11	231
Brassica rapa	Flower/Leaf	α	X		X		X		X		X		X		X		X		X		X		X		X		X		X		X		functional	362
	Flower/Leaf	β	X		X		X		X		X		X		X		X		X		X		X		X		X		X		X		PTC in I6	153
	Leaf	γ	X		X		X		X		X		X		X		X		X		X		X		X		X		X		X		PTC in I6	153
	Flower	δ	X		X		X		X				X		X		X		X		X		X		X		X		X		X		PTC in I6	120
	Flower	ε	X		X		X		-27 X		X		X		X		X		X		X		X		X		X		X		X		functional	351
	Leaf	ζ	X		X		X		-32 X		X		X		X		X		X		X		X		X		X		X		X		PTC in E4	82
Carica Papaya	Flower	α	X		X		X		X		X		X		X		X		X		X		X		X		X		X		X		functional	361
	Exocarp	β	X		X		X		X		X		X		X		X		X		X		X		X		X		X		X		PTC in I8	210
	Flower	γ	X		X				X		X		X		X		X		X		X		X		X		X		X		X		PTC in E4	67
	Exocarp	δ	X + 28		-7 X		X		X		X		X		X		X				X		X		X		X		X		X		PTC in E2	39
	Exocarp	ε	X		-7 X		X		X		-5 X		X		X		X		X		X		X		X		- 67 X		X		X		PTC in E2	30
	Flower	ζ	X		-7 X		X		X		X		X + 13		X		X + 43		2 + X		X		X		X		X		X		X		PTC in E2	30
	Flower	η	X		-7 X				X		X		X		X		X		X		X		X		X		X		X		X		PTC in E2	30
	Exocarp	θ	X		X				X		X		X		X		X		X		X		X		X		- 67 X		X		X		PTC in E4	67
	Flower	ι	X		X				X		X		X		X		X + 43		2 + X		X		X		X		X		X		X		PTC in E4	67
	Exocarp	κ	X		X				X		X		X		X		X + 61						X		X + 92		X		X		X		PTC in E4	67
	Exocarp	λ	X		-7 X		X		X		-5 X		X		X		X		X		X		X		X		X		X		X		PTC in E2	30
	Exocarp	μ	X		X				X		X		X		X		X + 61						X		X + 92		X		X		X		PTC in E4	67
Oryza sativa	Flower	α	X		X		X		X		X		X		X		X		X		X		X		X		X		X		X		functional	381
	Flower	β	X		X		X		X		X		X		X		X		X		X		X		X		X		X		X		PTC in I10	237
	Flower	γ	X - 60		- 33 X		X		X		X		X		X		X		X		X		X		X		X		X		X		functional	350
	Flower	δ	X - 60		- 33 X		X		X		X		X		X		X		X		X		X		X		X		X		X		PTC in I6	130
	Flower	ε	X - 65		- 95 X		X		X		X		X		X		X		X		X		X		X		X		X		X		PTC in E7	109
	Flower	ζ	X - 60		- 33 X		-3 X		X		X		X		X		X		X		X		X		X		X		X		X		PTC in I6	129
	Flower	η	X - 65		- 95 X		X		X		X		X		X		X		94 + X		X		X		X		X		X		X		PTC in I6	120
Physcomitrella patens	Gamethophores	α	X		X		X		X		X		X		X		X		X		X		X		X		X		X		X		functional	361
	Gamethophores	β	X		X		X		X		X		X		X		X		X		X		X		X		X		X		X		PTC in I7	179
Organism	Tissue	Isoform	Exon 1	Intron 1	Exon 2	Intron 2	Exon 3	Intron 3	Exon 4	Intron 4	Exon 5	Intron 5	Exon 6	Intron 6	Exon 7	Intron 7	Exon 8	Intron 8	Exon 9	Intron 9	Exon 10	Intron 10	Exon 11
Arabidopsis	Flower	α	X		X		X		X		X		X		X		X		X		X		X	functional	383
	Flower	β	X		X		X		X		X		X		X		X		X		X		X	PTC in I 1	52
	Flower	γ	X		X		X		X		X		X		X		X		X		X		X	PTC in I9	305
	Flower	δ	X		X		X		X		X		X		X		X		X		X		X	PTC in I3	115
	Flower	ε	X		X		X		X		X		X - 83		X		X		X		X		X	PTC in E8	233
	Flower	ζ	X		X		X - 3		X		X		X		X	X	X	X	X		X		X	PTC in I7	266
	Flower	η	X		X				- 113 X		X		X		X		X		X		X		X	functional	303
Brassica rapa	Flower	α	X		X		X		X		X		X		X		X		X		X		X	functional	380
	Flower	β	X		X		X		X		X		X		X		X		X		X		X	PTC in I1	32
	Flower	γ	X		X		X		X		X		X		X		X		X		X		X	PTC in I3	110
	Flower	δ	X		X		X		X		X		X		X		X		X		X		X	functional	404
	Flower	ε	X		X		X		X		X		X		X		X		X		X		X	PTC in I1	32
	Flower	ζ	X		X		X		X		X		X		X		X		X		X		X	PTC in I8	268
Carica papaya	Flower	α	X		X		X		X		X		X		X		X		X		X		X	functional	382
	Flower	β	X		X		X		X		X		X		X		X		X		X		X	PTC in I3	112
	Flower	γ	X		X		X		X		X		X		X		X		X		X		X	functional	410
	Flower	δ	X		X		X		X		X		X		X		X		X		X		X	PTC in I2	97
	Flower	ε	X		X		X		X		X		X		X		X		X		X		X	PTC in I8	270
	Flower	ζ	X		X		X		- 9 X		X		X		X		X		X		X		X	PTC in I5	176
Oryza sativa*	Flower	α			X		X		X		X		X		X		X		X		X			functional	385
	Flower	β			X		X		X		X		X		X		X		X		X			PTC in I7	279
Physcomitrella patens	Gamethophores	α	X		X		X		X		X		X		X		X		X		X		X	functional	380
	Gamethophores	β	X				X		X		X		X		X		X		X		X		X	functional	342
